# Supplementary material for: Co-transcriptional splicing changes combine with reduced productive transcription initiation for cold-induced repression of FLC
Source: Nucleic Acids Res. 2026 Jan 8;54(1):gkaf1462. doi: 10.1093/nar/gkaf1462 (PMC12781886; doi:10.1093/nar/gkaf1462)
Supplement: gkaf1462_Supplemental_Files [file gkaf1462_supplemental_files.zip]

Archive with 2 entries (2 files):
- maple_et_al_supplementary_files_16102025.zip
- maple_et_al_supplementary_information_17102025.pdf
